# Supplementary material for: Circanota: a new genus of Sparganothini from the Neotropics, and its two new species (Lepidoptera, Tortricidae)
Source: Zookeys. 2014 Dec 10;(462):125–34. doi: 10.3897/zookeys.462.7647 (PMC4284435; doi:10.3897/zookeys.462.7647)
Supplement: XML Treatment for Circanota [file zookeys.462.7647-treatment1.xml]

<!DOCTYPE tp:taxon-treatment
  PUBLIC "-//TaxonX//DTD Taxonomic Treatment Publishing DTD v0 20100105//EN" "tax-treatment-NSO.dtd">
<tp:taxon-treatment xmlns:tp="http://www.plazi.org/taxpub"><tp:treatment-meta><kwd-group><label>Taxon classification</label><kwd><named-content content-type="kingdom">Animalia</named-content></kwd><kwd><named-content content-type="order">Lepidoptera</named-content></kwd><kwd><named-content content-type="family">Tortricidae</named-content></kwd></kwd-group><mixed-citation publication-type="journal"><person-group><name><surname>Brown</surname><given-names>John W.</given-names></name></person-group><article-title><italic><tp:taxon-name><tp:taxon-name-part taxon-name-part-type="genus">Circanota</tp:taxon-name-part></tp:taxon-name></italic>: a new genus of <tp:taxon-name><tp:taxon-name-part taxon-name-part-type="tribe">Sparganothini</tp:taxon-name-part></tp:taxon-name> from the Neotropics, and its two new species (<tp:taxon-name><tp:taxon-name-part taxon-name-part-type="order">Lepidoptera</tp:taxon-name-part></tp:taxon-name>, <tp:taxon-name><tp:taxon-name-part taxon-name-part-type="family">Tortricidae</tp:taxon-name-part></tp:taxon-name>)</article-title><source>Zookeys</source><day>10</day><month>12</month><year>2014</year><volume>2014</volume><issue>462</issue><fpage>125</fpage><lpage>134</lpage><pub-id pub-id-type="doi">10.3897/zookeys.462.7647</pub-id></mixed-citation></tp:treatment-meta><tp:nomenclature><tp:taxon-name>
                        <tp:taxon-name-part taxon-name-part-type="genus">Circanota</tp:taxon-name-part>
                        <object-id xmlns:xlink="http://www.w3.org/1999/xlink" content-type="zoobank" xlink:type="simple">http://zoobank.org/B5C859DD-C5B1-4C49-8742-FF0E93BFF688</object-id>
                    </tp:taxon-name><tp:taxon-authority>Brown</tp:taxon-authority><tp:taxon-status xmlns:xlink="http://www.w3.org/1999/xlink" xlink:type="simple">gen. n.</tp:taxon-status></tp:nomenclature><tp:treatment-sec sec-type="Type species"><title>Type species.</title><p><italic><tp:taxon-name><tp:taxon-name-part taxon-name-part-type="genus">Circanota</tp:taxon-name-part> <tp:taxon-name-part taxon-name-part-type="species">undulata</tp:taxon-name-part></tp:taxon-name></italic> Brown, sp. n.</p></tp:treatment-sec><tp:treatment-sec sec-type="Diagnosis"><title>Diagnosis.</title><!--PageBreak--><p><italic><tp:taxon-name><tp:taxon-name-part taxon-name-part-type="genus">Circanota</tp:taxon-name-part></tp:taxon-name></italic> is superficially most similar to <italic><tp:taxon-name><tp:taxon-name-part taxon-name-part-type="genus">Platynota</tp:taxon-name-part></tp:taxon-name></italic> Clemens, 1860, with a comparable forewing length and pattern, and long porrect labial palpi. <italic><tp:taxon-name><tp:taxon-name-part taxon-name-part-type="genus">Circanota</tp:taxon-name-part></tp:taxon-name></italic> can be distinguished from <italic><tp:taxon-name><tp:taxon-name-part taxon-name-part-type="genus">Platynota</tp:taxon-name-part></tp:taxon-name></italic> and all other sparganothine genera by the strongly undulate costa of the forewing in both sexes. Although females of a few species of <italic><tp:taxon-name><tp:taxon-name-part taxon-name-part-type="genus">Platynota</tp:taxon-name-part></tp:taxon-name></italic> (e.g., <italic><tp:taxon-name><tp:taxon-name-part taxon-name-part-type="genus">Platynota</tp:taxon-name-part> <tp:taxon-name-part taxon-name-part-type="species">flavendana</tp:taxon-name-part></tp:taxon-name></italic> Clemens, 1860, <italic><tp:taxon-name><tp:taxon-name-part taxon-name-part-type="genus">Platynota</tp:taxon-name-part> <tp:taxon-name-part taxon-name-part-type="species">rostrana</tp:taxon-name-part></tp:taxon-name></italic> (Walker, 1863)) have a slightly undulate costa, males typically have an evenly arched costa. Males of <italic><tp:taxon-name><tp:taxon-name-part taxon-name-part-type="genus">Circanota</tp:taxon-name-part></tp:taxon-name></italic> lack the complex scaling of the frons typical of many, but not all, <italic><tp:taxon-name><tp:taxon-name-part taxon-name-part-type="genus">Platynota</tp:taxon-name-part></tp:taxon-name></italic>, and the labial palpi of <italic><tp:taxon-name><tp:taxon-name-part taxon-name-part-type="genus">Circanota</tp:taxon-name-part></tp:taxon-name></italic> lack pronounced sexual dimorphism; the palpi are conspicuously longer in the female in most Neotropical <italic><tp:taxon-name><tp:taxon-name-part taxon-name-part-type="genus">Platynota</tp:taxon-name-part></tp:taxon-name></italic>.</p><p>The female genitalia of <italic><tp:taxon-name><tp:taxon-name-part taxon-name-part-type="genus">Circanota</tp:taxon-name-part></tp:taxon-name></italic> are represented by two distinct types. In the type species, <italic><tp:taxon-name><tp:taxon-name-part taxon-name-part-type="genus">Circanota</tp:taxon-name-part> <tp:taxon-name-part taxon-name-part-type="species">undulata</tp:taxon-name-part></tp:taxon-name></italic> sp. n., the anterior (typically cup-shaped) part of the sterigma, possibly homologous with the antrum, is broad and asymmetrical, unique within <tp:taxon-name><tp:taxon-name-part taxon-name-part-type="tribe">Sparganothini</tp:taxon-name-part></tp:taxon-name>. In contrast, in <italic><tp:taxon-name><tp:taxon-name-part taxon-name-part-type="genus">Circanota</tp:taxon-name-part> <tp:taxon-name-part taxon-name-part-type="species">simplex</tp:taxon-name-part></tp:taxon-name></italic> the structure is unmodified and similar to that of <italic><tp:taxon-name><tp:taxon-name-part taxon-name-part-type="genus">Aesiocopa</tp:taxon-name-part></tp:taxon-name></italic> Zeller, 1877. The signum is long, narrow, and somewhat slender crescent-shaped, most likely homologous with that of <italic><tp:taxon-name><tp:taxon-name-part taxon-name-part-type="genus">Aesiocopa</tp:taxon-name-part></tp:taxon-name></italic> Zeller, 1877, <italic><tp:taxon-name><tp:taxon-name-part taxon-name-part-type="genus">Amorbia</tp:taxon-name-part></tp:taxon-name></italic> Clemens, 1860, <italic><tp:taxon-name><tp:taxon-name-part taxon-name-part-type="genus">Amorbimorpha</tp:taxon-name-part></tp:taxon-name></italic> Kruse, 2011, <italic><tp:taxon-name><tp:taxon-name-part taxon-name-part-type="genus">Coelostathma</tp:taxon-name-part></tp:taxon-name></italic> Clemens, 1860, <italic><tp:taxon-name><tp:taxon-name-part taxon-name-part-type="genus">Lambertiodes</tp:taxon-name-part></tp:taxon-name></italic> Diakonoff, 1959, <italic><tp:taxon-name><tp:taxon-name-part taxon-name-part-type="genus">Paramorbia</tp:taxon-name-part></tp:taxon-name></italic> Powell &amp; Lambert, 1986, <italic><tp:taxon-name><tp:taxon-name-part taxon-name-part-type="genus">Rhynchophyllus</tp:taxon-name-part></tp:taxon-name></italic> Meyrick, 1932, <italic><tp:taxon-name><tp:taxon-name-part taxon-name-part-type="genus">Sparganocosma</tp:taxon-name-part></tp:taxon-name></italic> Brown, 2013, <italic><tp:taxon-name><tp:taxon-name-part taxon-name-part-type="genus">Sparganopseustis</tp:taxon-name-part></tp:taxon-name></italic> Powell &amp; Lambert, 1986, <italic><tp:taxon-name><tp:taxon-name-part taxon-name-part-type="genus">Sparganothina</tp:taxon-name-part></tp:taxon-name></italic> Powell, 1986, and <italic><tp:taxon-name><tp:taxon-name-part taxon-name-part-type="genus">Sparganothoides</tp:taxon-name-part></tp:taxon-name></italic> Lambert &amp; Powell, 1986. <italic><tp:taxon-name><tp:taxon-name-part taxon-name-part-type="genus">Circanota</tp:taxon-name-part></tp:taxon-name></italic> lacks abdominal dorsal pits, which are present in <italic><tp:taxon-name><tp:taxon-name-part taxon-name-part-type="genus">Aesiocopa</tp:taxon-name-part></tp:taxon-name></italic>, many species of <italic><tp:taxon-name><tp:taxon-name-part taxon-name-part-type="genus">Amorbia</tp:taxon-name-part></tp:taxon-name></italic>, <italic><tp:taxon-name><tp:taxon-name-part taxon-name-part-type="genus">Coelostathma</tp:taxon-name-part></tp:taxon-name></italic>, and <italic><tp:taxon-name><tp:taxon-name-part taxon-name-part-type="genus">Sparganopseustis</tp:taxon-name-part></tp:taxon-name></italic>. In the male genitalia of <italic><tp:taxon-name><tp:taxon-name-part taxon-name-part-type="genus">Circanota</tp:taxon-name-part></tp:taxon-name></italic>, the uncus is long and slender, as in many other sparganothine genera (e.g., <italic><tp:taxon-name><tp:taxon-name-part taxon-name-part-type="genus">Sparganothis</tp:taxon-name-part></tp:taxon-name></italic> Hübner, 1825, <italic><tp:taxon-name><tp:taxon-name-part taxon-name-part-type="genus">Cenopis</tp:taxon-name-part></tp:taxon-name></italic> Zeller, 1875) and in contrast to the spindle-shaped (i.e., broadened subbasally) uncus of <italic><tp:taxon-name><tp:taxon-name-part taxon-name-part-type="genus">Platynota</tp:taxon-name-part></tp:taxon-name></italic>. The secondary arms of the socii are long and slender, more similar to those of males of genera whose females lack the crescent-shape signum (e.g., <italic><tp:taxon-name><tp:taxon-name-part taxon-name-part-type="genus">Sparganothis</tp:taxon-name-part></tp:taxon-name></italic>, <italic><tp:taxon-name><tp:taxon-name-part taxon-name-part-type="genus">Cenopis</tp:taxon-name-part></tp:taxon-name></italic>, <italic><tp:taxon-name><tp:taxon-name-part taxon-name-part-type="genus">Platynota</tp:taxon-name-part></tp:taxon-name></italic>). The valvae of <italic><tp:taxon-name><tp:taxon-name-part taxon-name-part-type="genus">Circanota</tp:taxon-name-part> <tp:taxon-name-part taxon-name-part-type="species">undulata</tp:taxon-name-part></tp:taxon-name></italic> are highly modified, whereas those of <italic><tp:taxon-name><tp:taxon-name-part taxon-name-part-type="genus">Circanota</tp:taxon-name-part> <tp:taxon-name-part taxon-name-part-type="species">simplex</tp:taxon-name-part></tp:taxon-name></italic> are less so, although in both species the distal edge of the valva (the area between the termination of the sacculus and the termination of the costa) is membranous and somewhat lobed (much more pronounced in <italic><tp:taxon-name><tp:taxon-name-part taxon-name-part-type="genus">Circanota</tp:taxon-name-part> <tp:taxon-name-part taxon-name-part-type="species">undulata</tp:taxon-name-part></tp:taxon-name></italic>).</p></tp:treatment-sec><tp:treatment-sec sec-type="Description"><title>Description.</title><p>Head: Vertex relatively smooth scaled, upper frons with large, flat tuft of scales overhanging lower frons, lower frons smooth scaled without complex hood. Antennal scaling in two bands per segment, sensory setae 0.7–0.9 times flagellomere width in male, shorter, sparser in female; labial palpus moderate in length, segment II about 2.0 times horizontal diameter of compound eye in male, only slightly longer in female, weakly upcurved; ocellus well developed in both sexes. Thorax: Notum smooth scaled throughout; legs unmodified. Forewing length 4.9–6.1 mm, slightly greater in females; costa undulate in both sexes; costal fold present in male, broad and pronounced in <!--PageBreak--><italic><tp:taxon-name><tp:taxon-name-part taxon-name-part-type="species">undulata</tp:taxon-name-part></tp:taxon-name></italic>, reduced and narrow in <italic><tp:taxon-name><tp:taxon-name-part taxon-name-part-type="species">simplex</tp:taxon-name-part></tp:taxon-name></italic>; forewing without raised scales; R<sub>4</sub> and R<sub>5</sub> stalked in basal 0.6. Hindwing with Rs and M<sub>1</sub> approximate at base, CuA<sub>1</sub> and M<sub>3</sub> connate, and M<sub>2</sub> and M<sub>3</sub> approximate at base; cubital hair pecten present in both sexes, slightly less developed in males. Abdomen: Dorsal pits absent. Female lacking enlarged corethrogyne scaling. Male genitalia with uncus long, slender, uniform in width throughout, curved ventrad apically; socius rather short, narrow, with slender line of sclerotization along inner edge, bearing long dense scales, secondary arm long, slender, not expanded apically; gnathos absent; transtilla slightly arched mesially, with few (<italic><tp:taxon-name><tp:taxon-name-part taxon-name-part-type="species">undulata</tp:taxon-name-part></tp:taxon-name></italic>) or many (<italic><tp:taxon-name><tp:taxon-name-part taxon-name-part-type="species">simplex</tp:taxon-name-part></tp:taxon-name></italic>) stout spines; pulvinus weakly developed; valva broad, short, with expanded “notch” subapically (in <italic><tp:taxon-name><tp:taxon-name-part taxon-name-part-type="species">undulata</tp:taxon-name-part></tp:taxon-name></italic>); sacculus narrow, confined to basal edge of valva, either simple, without free distal process (<italic><tp:taxon-name><tp:taxon-name-part taxon-name-part-type="species">simplex</tp:taxon-name-part></tp:taxon-name></italic>) or undulate with a long, free, weakly curved spine at termination (<italic><tp:taxon-name><tp:taxon-name-part taxon-name-part-type="species">undulata</tp:taxon-name-part></tp:taxon-name></italic>). Phallus long, slender and curved in <italic><tp:taxon-name><tp:taxon-name-part taxon-name-part-type="species">undulata</tp:taxon-name-part></tp:taxon-name></italic>, shorter, more pistol shaped in <italic><tp:taxon-name><tp:taxon-name-part taxon-name-part-type="species">simplex</tp:taxon-name-part></tp:taxon-name></italic>; vesica with a field of about 25–30 short, slender, deciduous, asciculate cornuti. Female genitalia with papillae anales oblong-ovoid, slightly narrower anteriorly, densely covered with papillate setae throughout; apophyses about as long as papillae anales, posteriores slightly shorter than anteriores; sterigma a strongly sclerotized fig, flat along posterior margin, slightly rounded anteriorly, in <italic><tp:taxon-name><tp:taxon-name-part taxon-name-part-type="species">undulata</tp:taxon-name-part></tp:taxon-name></italic> with a conspicuous, angulate-rhomboidal mesal portion immediately before junction with ductus bursae (typically the cup-shaped portion of the sterigma), in <italic><tp:taxon-name><tp:taxon-name-part taxon-name-part-type="species">simplex</tp:taxon-name-part></tp:taxon-name></italic> simple, flat, unmodified; colliculum inconspicuous; ductus bursae uniformly narrow throughout, equal to or slightly longer than corpus bursae; corpus bursae round, entire surface with fine faint rounded punctations; signum a ribbon-like, crescent-shaped sclerite in posterior portion of corpus bursae; a tiny, membranous, pocket-like external evagination near signum.</p></tp:treatment-sec><tp:treatment-sec sec-type="Distribution and biology"><title>Distribution and biology.</title><p><italic><tp:taxon-name><tp:taxon-name-part taxon-name-part-type="genus">Circanota</tp:taxon-name-part></tp:taxon-name></italic> includes two species: <italic><tp:taxon-name><tp:taxon-name-part taxon-name-part-type="genus">Circanota</tp:taxon-name-part> <tp:taxon-name-part taxon-name-part-type="species">undulata</tp:taxon-name-part></tp:taxon-name></italic> from Costa Rica and Panama, and <italic><tp:taxon-name><tp:taxon-name-part taxon-name-part-type="genus">Circanota</tp:taxon-name-part> <tp:taxon-name-part taxon-name-part-type="species">simplex</tp:taxon-name-part></tp:taxon-name></italic> from Panama and Ecuador. Hence, the documented range extends from southern Central America to northern South America. <italic><tp:taxon-name><tp:taxon-name-part taxon-name-part-type="genus">Circanota</tp:taxon-name-part> <tp:taxon-name-part taxon-name-part-type="species">undulata</tp:taxon-name-part></tp:taxon-name></italic> has been collected from about 50–500 m in elevation, with a single individual from 900 m; and <italic><tp:taxon-name><tp:taxon-name-part taxon-name-part-type="genus">Circanota</tp:taxon-name-part> <tp:taxon-name-part taxon-name-part-type="species">simplex</tp:taxon-name-part></tp:taxon-name></italic> is known from below 600 m.</p><p>Although the early stages of <italic><tp:taxon-name><tp:taxon-name-part taxon-name-part-type="genus">Circanota</tp:taxon-name-part></tp:taxon-name></italic> are unknown, circumstantial evidence suggests that larvae may feed in leaf litter, as was hypothesized for the related <italic><tp:taxon-name><tp:taxon-name-part taxon-name-part-type="genus">Sparganothoides</tp:taxon-name-part></tp:taxon-name></italic> (<xref ref-type="bibr" rid="B9">Kruse and Powell 2009</xref>). <italic><tp:taxon-name><tp:taxon-name-part taxon-name-part-type="genus">Circanota</tp:taxon-name-part> <tp:taxon-name-part taxon-name-part-type="species">undulata</tp:taxon-name-part></tp:taxon-name></italic> is not among the species reared during the extensive survey of the caterpillars of Area de Conservación Guanacaste in northwestern Costa Rica (<xref ref-type="bibr" rid="B7">Janzen and Hallwachs 2014</xref>); however, it has been collected at light (n = 8 specimens) within the same study area. Because most <tp:taxon-name><tp:taxon-name-part taxon-name-part-type="tribe">Sparganothini</tp:taxon-name-part></tp:taxon-name> are polyphagous leaf-rollers (<xref ref-type="bibr" rid="B12">Powell and Brown 2012</xref>), it is assumed that larvae of this species would have been encountered if it was feeding externally on living vegetation. Although leaf-litter feeding is unusual within <tp:taxon-name><tp:taxon-name-part taxon-name-part-type="family">Tortricidae</tp:taxon-name-part></tp:taxon-name>, it is the main feeding mode in the Australian <tp:taxon-name><tp:taxon-name-part taxon-name-part-type="tribe">Epitymbiini</tp:taxon-name-part></tp:taxon-name> (<tp:taxon-name><tp:taxon-name-part taxon-name-part-type="subfamily">Tortricinae</tp:taxon-name-part></tp:taxon-name>) (<xref ref-type="bibr" rid="B13">Powell and Common 1985</xref>) and has been implicated as the feeding strategy in the Nearctic genus <italic><tp:taxon-name><tp:taxon-name-part taxon-name-part-type="genus">Anopina</tp:taxon-name-part></tp:taxon-name></italic> Obraztsov, 1962 (<tp:taxon-name><tp:taxon-name-part taxon-name-part-type="subfamily">Tortricinae</tp:taxon-name-part></tp:taxon-name>: <tp:taxon-name><tp:taxon-name-part taxon-name-part-type="tribe">Euliini</tp:taxon-name-part></tp:taxon-name>) (<xref ref-type="bibr" rid="B4">Brown and Powell 2000</xref>) and the Neotropical genus <italic><tp:taxon-name><tp:taxon-name-part taxon-name-part-type="genus">Sparganothoides</tp:taxon-name-part></tp:taxon-name></italic> (<xref ref-type="bibr" rid="B9">Kruse and Powell 2009</xref>).</p></tp:treatment-sec><tp:treatment-sec sec-type="Barcodes"><title>Barcodes.</title><p>BOLD (Barcode of Life Database, Biodiversity Institute of Ontario, University of Guelph) includes sequence data for 12 specimens of <italic><tp:taxon-name><tp:taxon-name-part taxon-name-part-type="genus">Circanota</tp:taxon-name-part> <tp:taxon-name-part taxon-name-part-type="species">undulata</tp:taxon-name-part></tp:taxon-name></italic> but no specimens of <italic><tp:taxon-name><tp:taxon-name-part taxon-name-part-type="genus">Circanota</tp:taxon-name-part> <tp:taxon-name-part taxon-name-part-type="species">simplex</tp:taxon-name-part></tp:taxon-name></italic>. Of the 12 specimens, I have examined four from the ALAS Project (The Arthropods of La Selva) (<xref ref-type="bibr" rid="B5">Colwell and Longino 2006</xref>) (INBio) and three from Area de Conservación Guanacaste (<xref ref-type="bibr" rid="B7">Janzen and Hallwachs 2014</xref>) (USNM). Five specimens from Area de Conservación Guanacaste could not be located. The 12 specimens show genetic divergence of less than 0.1% among the samples. In neighbor-joining trees (based on COI) for all <tp:taxon-name><tp:taxon-name-part taxon-name-part-type="tribe">Spaganothini</tp:taxon-name-part></tp:taxon-name>, <italic><tp:taxon-name><tp:taxon-name-part taxon-name-part-type="genus">Circanota</tp:taxon-name-part></tp:taxon-name></italic> is portrayed nearest <italic><tp:taxon-name><tp:taxon-name-part taxon-name-part-type="genus">Sparganothoides</tp:taxon-name-part></tp:taxon-name></italic>, consistent with many morphological features (e.g., the crescent-shaped signum, the presence of secondary arms of the gnathos, the absence of dorsal pits, minimal sexual dimorphism).</p></tp:treatment-sec><tp:treatment-sec sec-type="Remarks"><title>Remarks.</title><p>The male genitalia of the two included species are divergent in several features, in particular the shapes of the valva and the phallus, casting some doubt on their putative congeneric status. However, the two species are virtually indistinguishable in facies, including the most compelling synapomorphy of the genus (i.e., undulate <!--PageBreak-->costa in both sexes), and the male genitalia share a unique combination of characters: a long, slender uncus; short socii with long, slender secondary arms (not expanded distally); and a membranous lobelike process at the outer margin of the valva. Both species also lack modified scaling on the frons in the male (which is present in many <italic><tp:taxon-name><tp:taxon-name-part taxon-name-part-type="genus">Platynota</tp:taxon-name-part></tp:taxon-name></italic>) and dorsal pits (which are present in many <italic><tp:taxon-name><tp:taxon-name-part taxon-name-part-type="genus">Amorbia</tp:taxon-name-part></tp:taxon-name></italic> and <italic><tp:taxon-name><tp:taxon-name-part taxon-name-part-type="genus">Sparganopseustis</tp:taxon-name-part></tp:taxon-name></italic> and nearly all <italic><tp:taxon-name><tp:taxon-name-part taxon-name-part-type="genus">Coelostathma</tp:taxon-name-part></tp:taxon-name></italic>, <italic><tp:taxon-name><tp:taxon-name-part taxon-name-part-type="genus">Aesiocopa</tp:taxon-name-part></tp:taxon-name></italic>, and <italic><tp:taxon-name><tp:taxon-name-part taxon-name-part-type="genus">Sparganopseustis</tp:taxon-name-part></tp:taxon-name></italic>). On the basis of these characters, the two species are assigned to <italic><tp:taxon-name><tp:taxon-name-part taxon-name-part-type="genus">Circanota</tp:taxon-name-part></tp:taxon-name></italic>.</p></tp:treatment-sec><tp:treatment-sec sec-type="Etymology"><title>Etymology.</title><p>The generic name is from the Latin “circum”, meaning around, and the Latin “nota,” meaning mark. It is interpreted as masculine.</p></tp:treatment-sec><ref-list><ref id="B9"><mixed-citation xmlns:xlink="http://www.w3.org/1999/xlink" xlink:type="simple"><person-group><name name-style="western"><surname>Kruse</surname><given-names>JJ</given-names></name><name name-style="western"><surname>Powell</surname><given-names>JA</given-names></name></person-group> (<year>2009</year>) <article-title>Systematics of <italic><tp:taxon-name><tp:taxon-name-part taxon-name-part-type="genus">Sparganothoides</tp:taxon-name-part></tp:taxon-name></italic> Lambert and Powell, 1986 (<tp:taxon-name><tp:taxon-name-part taxon-name-part-type="order">Lepidoptera</tp:taxon-name-part></tp:taxon-name>: <tp:taxon-name><tp:taxon-name-part taxon-name-part-type="family">Tortricidae</tp:taxon-name-part></tp:taxon-name>: <tp:taxon-name><tp:taxon-name-part taxon-name-part-type="tribe">Sparganothini</tp:taxon-name-part></tp:taxon-name>).</article-title><source>Zootaxa</source><volume>2150</volume>: <fpage>1</fpage>–<lpage>78</lpage>.</mixed-citation></ref><ref id="B7"><mixed-citation xmlns:xlink="http://www.w3.org/1999/xlink" xlink:type="simple"><person-group><name name-style="western"><surname>Janzen</surname><given-names>DH</given-names></name><name name-style="western"><surname>Hallwachs</surname><given-names>W</given-names></name></person-group> (<year>2014</year>) <source>Area de Conservación Guanacaste (ACG), northwestern Costa Rica, caterpillars, pupae, butterflies &amp; moths</source>. <ext-link ext-link-type="uri" xlink:href="http://janzen.bio.upenn.edu/caterpillars/database.lasso" xlink:type="simple">http://janzen.bio.upenn.edu/caterpillars/database.lasso</ext-link> [<date-in-citation content-type="access-date">accessed 1 September 2014</date-in-citation>]</mixed-citation></ref><ref id="B12"><mixed-citation xmlns:xlink="http://www.w3.org/1999/xlink" xlink:type="simple"><person-group><name name-style="western"><surname>Powell</surname><given-names>JA</given-names></name><name name-style="western"><surname>Brown</surname><given-names>JW</given-names></name></person-group> (<year>2012</year>) <article-title><tp:taxon-name><tp:taxon-name-part taxon-name-part-type="superfamily">Tortricoidea</tp:taxon-name-part></tp:taxon-name>, <tp:taxon-name><tp:taxon-name-part taxon-name-part-type="family">Tortricidae</tp:taxon-name-part></tp:taxon-name> (part): <tp:taxon-name><tp:taxon-name-part taxon-name-part-type="subfamily">Tortricinae</tp:taxon-name-part></tp:taxon-name> (part): <tp:taxon-name><tp:taxon-name-part taxon-name-part-type="tribe">Sparganothini</tp:taxon-name-part></tp:taxon-name> and <tp:taxon-name><tp:taxon-name-part taxon-name-part-type="tribe">Atteriini</tp:taxon-name-part></tp:taxon-name>.</article-title> In: <person-group><name name-style="western"><surname>Hodges</surname><given-names>RW</given-names></name></person-group> (<role>Ed.</role>) <source>The Moths of North America</source>, <issue>fascicle 8.1</issue>. <publisher-name>Wedge Entomological Research Foundation</publisher-name>, <publisher-loc>Washington, DC</publisher-loc>, <size units="page">230 pp</size>.</mixed-citation></ref><ref id="B13"><mixed-citation xmlns:xlink="http://www.w3.org/1999/xlink" xlink:type="simple"><person-group><name name-style="western"><surname>Powell</surname><given-names>JA</given-names></name><name name-style="western"><surname>Common</surname><given-names>IFB</given-names></name></person-group> (<year>1985</year>) <article-title>Oviposition patterns and egg characteristics of Australian Tortricine moths (<tp:taxon-name><tp:taxon-name-part taxon-name-part-type="order">Lepidoptera</tp:taxon-name-part></tp:taxon-name>: <tp:taxon-name><tp:taxon-name-part taxon-name-part-type="family">Tortricidae</tp:taxon-name-part></tp:taxon-name>).</article-title><source>Australian Journal of Zoology</source><volume>33</volume>: <fpage>179</fpage>–<lpage>216</lpage>. doi: <ext-link ext-link-type="doi" xlink:href="10.1071/ZO9850179" xlink:type="simple">10.1071/ZO9850179</ext-link></mixed-citation></ref><ref id="B4"><mixed-citation xmlns:xlink="http://www.w3.org/1999/xlink" xlink:type="simple"><person-group><name name-style="western"><surname>Brown</surname><given-names>JW</given-names></name><name name-style="western"><surname>Powell</surname><given-names>JA</given-names></name></person-group> (<year>2000</year>) <article-title>Systematics of <italic><tp:taxon-name><tp:taxon-name-part taxon-name-part-type="genus">Anopina</tp:taxon-name-part></tp:taxon-name></italic> Obraztsov (<tp:taxon-name><tp:taxon-name-part taxon-name-part-type="order">Lepidoptera</tp:taxon-name-part></tp:taxon-name>: <tp:taxon-name><tp:taxon-name-part taxon-name-part-type="family">Tortricidae</tp:taxon-name-part></tp:taxon-name>: <tp:taxon-name><tp:taxon-name-part taxon-name-part-type="tribe">Euliini</tp:taxon-name-part></tp:taxon-name>).</article-title><source>University of California Publications in Entomology</source><volume>120</volume>: <fpage>1</fpage>–<lpage>128</lpage>, + Figs</mixed-citation></ref><ref id="B5"><mixed-citation xmlns:xlink="http://www.w3.org/1999/xlink" xlink:type="simple"><person-group><name name-style="western"><surname>Colwell</surname><given-names>RK</given-names></name><name name-style="western"><surname>Longino</surname><given-names>JT</given-names></name></person-group> (<year>2006</year>) <source>Project ALAS. Arthropods of La Selva</source>. <ext-link ext-link-type="uri" xlink:href="http://viceroy.eeb.uconn.edu/ALAS/ALAS.html" xlink:type="simple">http://viceroy.eeb.uconn.edu/ALAS/ALAS.html</ext-link> [<date-in-citation content-type="access-date">accessed 29 October 2014</date-in-citation>]</mixed-citation></ref></ref-list></tp:taxon-treatment>
