# Supplementary material for: Circanota: a new genus of Sparganothini from the Neotropics, and its two new species (Lepidoptera, Tortricidae)
Source: Zookeys. 2014 Dec 10;(462):125–34. doi: 10.3897/zookeys.462.7647 (PMC4284435; doi:10.3897/zookeys.462.7647)
Supplement: XML Treatment for Circanota undulata [file zookeys.462.7647-treatment2.xml]

<!DOCTYPE tp:taxon-treatment
  PUBLIC "-//TaxonX//DTD Taxonomic Treatment Publishing DTD v0 20100105//EN" "tax-treatment-NSO.dtd">
<tp:taxon-treatment xmlns:tp="http://www.plazi.org/taxpub"><tp:treatment-meta><kwd-group><label>Taxon classification</label><kwd><named-content content-type="kingdom">Animalia</named-content></kwd><kwd><named-content content-type="order">Lepidoptera</named-content></kwd><kwd><named-content content-type="family">Tortricidae</named-content></kwd></kwd-group><mixed-citation publication-type="journal"><person-group><name><surname>Brown</surname><given-names>John W.</given-names></name></person-group><article-title><italic><tp:taxon-name><tp:taxon-name-part taxon-name-part-type="genus">Circanota</tp:taxon-name-part></tp:taxon-name></italic>: a new genus of <tp:taxon-name><tp:taxon-name-part taxon-name-part-type="tribe">Sparganothini</tp:taxon-name-part></tp:taxon-name> from the Neotropics, and its two new species (<tp:taxon-name><tp:taxon-name-part taxon-name-part-type="order">Lepidoptera</tp:taxon-name-part></tp:taxon-name>, <tp:taxon-name><tp:taxon-name-part taxon-name-part-type="family">Tortricidae</tp:taxon-name-part></tp:taxon-name>)</article-title><source>Zookeys</source><day>10</day><month>12</month><year>2014</year><volume>2014</volume><issue>462</issue><fpage>125</fpage><lpage>134</lpage><pub-id pub-id-type="doi">10.3897/zookeys.462.7647</pub-id></mixed-citation></tp:treatment-meta><tp:nomenclature><tp:taxon-name>
                        <tp:taxon-name-part taxon-name-part-type="genus">Circanota</tp:taxon-name-part>
                        <tp:taxon-name-part taxon-name-part-type="species">undulata</tp:taxon-name-part>
                        <object-id xmlns:xlink="http://www.w3.org/1999/xlink" content-type="zoobank" xlink:type="simple">http://zoobank.org/363BF9EF-58B2-4C09-9067-9B4400939B41</object-id>
                    </tp:taxon-name><tp:taxon-authority>Brown</tp:taxon-authority><tp:taxon-status xmlns:xlink="http://www.w3.org/1999/xlink" xlink:type="simple">sp. n.</tp:taxon-status><xref ref-type="fig" rid="F1">Figs 1</xref><xref ref-type="fig" rid="F1">, 2</xref><xref ref-type="fig" rid="F1">, 3</xref><xref ref-type="fig" rid="F1">, 5</xref><xref ref-type="fig" rid="F1">, 7</xref></tp:nomenclature><tp:treatment-sec sec-type="Diagnosis"><title>Diagnosis.</title><p>In <italic><tp:taxon-name><tp:taxon-name-part taxon-name-part-type="genus">Circanota</tp:taxon-name-part> <tp:taxon-name-part taxon-name-part-type="species">undulata</tp:taxon-name-part></tp:taxon-name></italic> the valvae are short and broad, the membranous distal edge of the valva between the termination of the costa and the median lobe of the outer margin is exceedingly long, and the shape of the sacculus is unique - long and undulate, ending in a slender free spinelike process. All of these features are in strong contrast to their condition in <italic><tp:taxon-name><tp:taxon-name-part taxon-name-part-type="genus">Circanota</tp:taxon-name-part> <tp:taxon-name-part taxon-name-part-type="species">simplex</tp:taxon-name-part></tp:taxon-name></italic>, which has a rounded valva that is bilobed disally, and a short, narrow sacculus lacking a free distal tip. The female genitalia of <italic><tp:taxon-name><tp:taxon-name-part taxon-name-part-type="genus">Circanota</tp:taxon-name-part> <tp:taxon-name-part taxon-name-part-type="species">undulata</tp:taxon-name-part></tp:taxon-name></italic> have an asymmetrical anterior projection of the sterigma (= antrum) that is lacking in <italic><tp:taxon-name><tp:taxon-name-part taxon-name-part-type="genus">Circanota</tp:taxon-name-part> <tp:taxon-name-part taxon-name-part-type="species">simplex</tp:taxon-name-part></tp:taxon-name></italic>.</p></tp:treatment-sec><tp:treatment-sec sec-type="Description"><title>Description.</title><p>Male. Head: Vertex and upper frons uniform fawn brown, lower frons pale cream. Labial palpus fawn brown, paler on inner surface. Antenna pale fawn brown, slightly darker on scape. Thorax: Tegula and notum fawn brown. Forewing length 4.9–5.5 mm (mean 5.1; n = 6), fawn brown mixed throughout with pale orange brown, with faint, narrow, variable traces of slightly darker post-median and subterminal faciae, and a few short darker strigulae along costa; well developed costal fold occupying straight basal 0.4 of costa. Hindwing uniform dark gray brown. Abdomen: Genitalia (Fig. <xref ref-type="fig" rid="F1">5</xref>) with uncus long, slender, uniform in width throughout, hooked ventrad in apical 0.25; socius rather short, narrow, with slender line of sclerotization along inner edge, bearing long dense scales, secondary arm long, slender, not expanded apically; transtilla weakly expanded mesially with a single small median spine; valva broad, short, with costa short, well defined; an irregular “notch” extending from distal end of costa to lobe-like process near middle of outer margin of valva; sacculus well-defined, confined to basal edge of valva, undulate with a long, free, weakly curved spine at termination, a rounded excavation between tip of sacculus and lobe at middle of outer margin of valva. Phallus long, slender, undulate, nearly uniform in width throughout, with phallobase slightly expanded; vesica with a field of about 25–30 short, slender, deciduous (based on presence in female ductus bursae), asciculate cornuti.</p><fig id="F1" position="float" orientation="portrait"><label>Figures 1–8.</label><caption><p>Features of the adult of <italic><tp:taxon-name><tp:taxon-name-part taxon-name-part-type="genus">Circanota</tp:taxon-name-part></tp:taxon-name></italic>. <bold>1</bold> Head of male paratype of <italic><tp:taxon-name><tp:taxon-name-part taxon-name-part-type="genus">Circanota</tp:taxon-name-part> <tp:taxon-name-part taxon-name-part-type="species">undulata</tp:taxon-name-part></tp:taxon-name></italic> from Turrialba, Costa Rica <bold>2</bold> Adult female paratype of <italic><tp:taxon-name><tp:taxon-name-part taxon-name-part-type="genus">Circanota</tp:taxon-name-part> <tp:taxon-name-part taxon-name-part-type="species">undulata</tp:taxon-name-part></tp:taxon-name></italic> from Estación Biologia La Selva, Costa Rica <bold>3</bold> Adult male holotype of <italic><tp:taxon-name><tp:taxon-name-part taxon-name-part-type="genus">Circanota</tp:taxon-name-part> <tp:taxon-name-part taxon-name-part-type="species">undulata</tp:taxon-name-part></tp:taxon-name></italic> from Estación Biologia La Selva, Costa Rica <bold>4</bold> Adult male paratype of <italic><tp:taxon-name><tp:taxon-name-part taxon-name-part-type="genus">Circanota</tp:taxon-name-part> <tp:taxon-name-part taxon-name-part-type="species">simplex</tp:taxon-name-part></tp:taxon-name></italic> from Tinalandia, Ecuador <bold>5</bold> Male genitalia of holotype of <italic><tp:taxon-name><tp:taxon-name-part taxon-name-part-type="genus">Circanota</tp:taxon-name-part> <tp:taxon-name-part taxon-name-part-type="species">undulata</tp:taxon-name-part></tp:taxon-name></italic> (USNM slide 118,864) <bold>6</bold> Male genitalia of paratype of <italic><tp:taxon-name><tp:taxon-name-part taxon-name-part-type="genus">Circanota</tp:taxon-name-part> <tp:taxon-name-part taxon-name-part-type="species">simplex</tp:taxon-name-part></tp:taxon-name></italic> from Ecuador (USNM slide 142,059) <bold>7</bold> Female genitalia of paratype of <italic><tp:taxon-name><tp:taxon-name-part taxon-name-part-type="genus">Circanota</tp:taxon-name-part> <tp:taxon-name-part taxon-name-part-type="species">undulata</tp:taxon-name-part></tp:taxon-name></italic> from 11 km ESE La Virgen, Costa Rica (USNM slide 118,863) <bold>8</bold> Female of paratype of <italic><tp:taxon-name><tp:taxon-name-part taxon-name-part-type="genus">Circanota</tp:taxon-name-part> <tp:taxon-name-part taxon-name-part-type="species">simplex</tp:taxon-name-part></tp:taxon-name></italic> from Barro Colorado Island, Panama (USNM slide 144,903).</p></caption><graphic xmlns:xlink="http://www.w3.org/1999/xlink" xlink:href="zookeys-462-125-g001.jpg" position="float" orientation="portrait" xlink:type="simple" id="oo_35390.jpg"/></fig><p>Female. Head and Thorax: Essentially as described for male, except forewing length 5.0–5.9 mm (mean 5.5; n = 6) and forewing slightly darker overall. Abdomen: Genitalia (Fig. <xref ref-type="fig" rid="F1">7</xref>) as described for genus; sterigma a sclerotized fig, flat along posterior margin, slightly rounded anteriorly, confluent with an angulate-rhomboidal mesal portion at junction of sterigma and ductus bursae (typically the cup-shaped portion of the sterigma); ductus bursae uniformly narrow throughout, slightly longer than corpus bursae; ductus seminalis arising from ductus bursae ca. 0.33 distance from ostium to junction with corpus bursae; corpus bursae round, signum a ribbon-like, crescent-shaped sclerite, nearly uniform in width.</p><p>Holotype. Male, Costa Rica, Heredia, Estación Biologia La Selva, 50–150 m, <named-content xmlns:xlink="http://www.w3.org/1999/xlink" content-type="dwc:verbatimCoordinates" xlink:type="simple">10°26'N, 84°01'W</named-content>, 12 May 1999, INBio-OET [BOLD: <ext-link xmlns:xlink="http://www.w3.org/1999/xlink" ext-link-type="uri" xlink:href="http://www.boldsystems.org/index.php/Public_RecordView?processid=TONA407-08" xlink:type="simple">TONA407-08</ext-link>; JWB-08-0133]. Deposited in INBio.</p><p>Paratypes (11♂, 11♀). COSTA RICA: Alajuela: Area de Conservación, 09-SRNP-101007 (1♂) [BOLD: <ext-link xmlns:xlink="http://www.w3.org/1999/xlink" ext-link-type="uri" xlink:href="http://www.boldsystems.org/index.php/Public_RecordView?processid=BLPDF403-09" xlink:type="simple">BLPDF403-09</ext-link>], 10-SRNP-106423 (1♂) [BOLD: <ext-link xmlns:xlink="http://www.w3.org/1999/xlink" ext-link-type="uri" xlink:href="http://www.boldsystems.org/index.php/Public_RecordView?processid=BLPDR798-10" xlink:type="simple">BLPDR798-10</ext-link>], 10-SRNP-106757 (1♀) [BOLD: <ext-link xmlns:xlink="http://www.w3.org/1999/xlink" ext-link-type="uri" xlink:href="http://www.boldsystems.org/index.php/Public_RecordView?processid=BLPDS133-10" xlink:type="simple">BLPDS133-10</ext-link>], D. Janzen &amp; W. Hallwachs (USNM). Cartago: Turrialba, 17–21 Feb 1965 (1♂, 1♀), 13–17 Mar 1965 (1♂), S. S. &amp; W. D. Duckworth (USNM). Heredia: Estación Biologia La Selva, 50–150 m, <named-content xmlns:xlink="http://www.w3.org/1999/xlink" content-type="dwc:verbatimCoordinates" xlink:type="simple">10°26'N, 84°01'W</named-content>, 10 Jan 1993 (1♀), 12 Mar 1998 (1♀), 14 May 1998 (1♀), 21 Apr 1999 (1♂), INBio-OET, 26 Feb 2003 (1♂), 23–29 Feb 2004 (1♀) [BOLD: <ext-link xmlns:xlink="http://www.w3.org/1999/xlink" ext-link-type="uri" xlink:href="http://www.boldsystems.org/index.php/Public_RecordView?processid=TONA408-08" xlink:type="simple">TONA408-08</ext-link>; JWB-08-0134], D. Wagner (INBio). 11 km ESE La Virgen, 250–350 m, <named-content xmlns:xlink="http://www.w3.org/1999/xlink" content-type="dwc:verbatimCoordinates" xlink:type="simple">10°21'N, 84°03'W</named-content>, 16 Mar 2004 (1♂), 18 Mar 2004 (1♂), 20 Mar 2004 (1♀), 21 Mar 2004 (1♂), 7 Apr 2004 (1♀) [BOLD: <ext-link xmlns:xlink="http://www.w3.org/1999/xlink" ext-link-type="uri" xlink:href="http://www.boldsystems.org/index.php/Public_RecordView?processid=TONA409-08" xlink:type="simple">TONA409-08</ext-link>; JWB-08-0135], INBio-OET-ALAS transect (INBio). 10 km SE La Virgen, El Ciebo Ranger Station, 450–550 m, <named-content xmlns:xlink="http://www.w3.org/1999/xlink" content-type="dwc:verbatimCoordinates" xlink:type="simple">10°20'N, 84°05'W</named-content>, 11–12 Feb 2003 (1♂) [BOLD: <ext-link xmlns:xlink="http://www.w3.org/1999/xlink" ext-link-type="uri" xlink:href="http://www.boldsystems.org/index.php/Public_RecordView?processid=TONA406-08" xlink:type="simple">TONA406-08</ext-link>; JWB-08-0132], D. Wagner (INBio), 17–23 Mar 2003 (1♀), 21 May 2003 (1♂), INBio-OET (INBio). Puntarenas: Golfito, 25–28 Apr 1965 (1♀), S. S. &amp; W. D. Duckworth (USNM). PAMANA: Cabima, May 1911 (1♂), A. Busck (USNM). Cocle, El Valle, 800–900 m, 3–5 Jan 1988 (1♀), MacDonald &amp; Schiefer (MEM).</p></tp:treatment-sec><tp:treatment-sec sec-type="Barcodes"><title>Barcodes.</title><p>In neighbor-joining trees, barcode sequence data from <italic><tp:taxon-name><tp:taxon-name-part taxon-name-part-type="genus">Circanota</tp:taxon-name-part> <tp:taxon-name-part taxon-name-part-type="species">undulata</tp:taxon-name-part></tp:taxon-name></italic> (n = 12 field collected adults) form a tight cluster with genetic divergence of less than 0.1% among the individuals.</p></tp:treatment-sec><tp:treatment-sec sec-type="Distribution and biology"><title>Distribution and biology.</title><p><italic><tp:taxon-name><tp:taxon-name-part taxon-name-part-type="genus">Circanota</tp:taxon-name-part> <tp:taxon-name-part taxon-name-part-type="species">undulata</tp:taxon-name-part></tp:taxon-name></italic> is recorded from Costa Rica and Panama below about 900 m elevation. All the specimens were collected between January and May.</p></tp:treatment-sec><tp:treatment-sec sec-type="Etymology"><title>Etymology.</title><p>The specific epithet refers to the undulate costa of the forewing.</p></tp:treatment-sec></tp:taxon-treatment>
