# Supplementary material for: Circanota: a new genus of Sparganothini from the Neotropics, and its two new species (Lepidoptera, Tortricidae)
Source: Zookeys. 2014 Dec 10;(462):125–34. doi: 10.3897/zookeys.462.7647 (PMC4284435; doi:10.3897/zookeys.462.7647)
Supplement: XML Treatment for Circanota simplex [file zookeys.462.7647-treatment3.xml]

<!DOCTYPE tp:taxon-treatment
  PUBLIC "-//TaxonX//DTD Taxonomic Treatment Publishing DTD v0 20100105//EN" "tax-treatment-NSO.dtd">
<tp:taxon-treatment xmlns:tp="http://www.plazi.org/taxpub"><tp:treatment-meta><kwd-group><label>Taxon classification</label><kwd><named-content content-type="kingdom">Animalia</named-content></kwd><kwd><named-content content-type="order">Lepidoptera</named-content></kwd><kwd><named-content content-type="family">Tortricidae</named-content></kwd></kwd-group><mixed-citation publication-type="journal"><person-group><name><surname>Brown</surname><given-names>John W.</given-names></name></person-group><article-title><italic><tp:taxon-name><tp:taxon-name-part taxon-name-part-type="genus">Circanota</tp:taxon-name-part></tp:taxon-name></italic>: a new genus of <tp:taxon-name><tp:taxon-name-part taxon-name-part-type="tribe">Sparganothini</tp:taxon-name-part></tp:taxon-name> from the Neotropics, and its two new species (<tp:taxon-name><tp:taxon-name-part taxon-name-part-type="order">Lepidoptera</tp:taxon-name-part></tp:taxon-name>, <tp:taxon-name><tp:taxon-name-part taxon-name-part-type="family">Tortricidae</tp:taxon-name-part></tp:taxon-name>)</article-title><source>Zookeys</source><day>10</day><month>12</month><year>2014</year><volume>2014</volume><issue>462</issue><fpage>125</fpage><lpage>134</lpage><pub-id pub-id-type="doi">10.3897/zookeys.462.7647</pub-id></mixed-citation></tp:treatment-meta><tp:nomenclature><tp:taxon-name>
                        <tp:taxon-name-part taxon-name-part-type="genus">Circanota</tp:taxon-name-part>
                        <tp:taxon-name-part taxon-name-part-type="species">simplex</tp:taxon-name-part>
                        <object-id xmlns:xlink="http://www.w3.org/1999/xlink" content-type="zoobank" xlink:type="simple">http://zoobank.org/1DDED0AC-8C88-4D62-BB55-261003E92F35</object-id>
                    </tp:taxon-name><tp:taxon-authority>Brown</tp:taxon-authority><tp:taxon-status xmlns:xlink="http://www.w3.org/1999/xlink" xlink:type="simple">sp. n.</tp:taxon-status><xref ref-type="fig" rid="F1">Figs 4</xref><xref ref-type="fig" rid="F1">, 6</xref><xref ref-type="fig" rid="F1">, 8</xref><!--PageBreak--><!--PageBreak--></tp:nomenclature><tp:treatment-sec sec-type="Diagnosis"><title>Diagnosis.</title><!--PageBreak--><p><italic><tp:taxon-name><tp:taxon-name-part taxon-name-part-type="genus">Circanota</tp:taxon-name-part> <tp:taxon-name-part taxon-name-part-type="species">simplex</tp:taxon-name-part></tp:taxon-name></italic> can be distinguished superficially from <italic><tp:taxon-name><tp:taxon-name-part taxon-name-part-type="genus">Circanota</tp:taxon-name-part> <tp:taxon-name-part taxon-name-part-type="species">undulata</tp:taxon-name-part></tp:taxon-name></italic> by the much narrower costal fold of the male forewing, which is broad and well defined in the latter. Otherwise, the two species are indistinguishable. In contrast, the male genitalia are extremely dissimilar between the two: those of <italic><tp:taxon-name><tp:taxon-name-part taxon-name-part-type="genus">Circanota</tp:taxon-name-part> <tp:taxon-name-part taxon-name-part-type="species">simplex</tp:taxon-name-part></tp:taxon-name></italic> are much less modified than those of <italic><tp:taxon-name><tp:taxon-name-part taxon-name-part-type="genus">Circanota</tp:taxon-name-part> <tp:taxon-name-part taxon-name-part-type="species">undulata</tp:taxon-name-part></tp:taxon-name></italic>, with a simple sacculus, a more elongate-rounded, somewhat bilobed valva, and a phallus that is much shorter and more pistol shaped. The female genitalia of <italic><tp:taxon-name><tp:taxon-name-part taxon-name-part-type="genus">Circanota</tp:taxon-name-part> <tp:taxon-name-part taxon-name-part-type="species">simplex</tp:taxon-name-part></tp:taxon-name></italic> likewise are dissimilar to those of <italic><tp:taxon-name><tp:taxon-name-part taxon-name-part-type="genus">Circanota</tp:taxon-name-part> <tp:taxon-name-part taxon-name-part-type="species">undulata</tp:taxon-name-part></tp:taxon-name></italic>, with a symmetrical sterigma compared to the asymmetrical anterior extension of the sterigma (= antrum) in <italic><tp:taxon-name><tp:taxon-name-part taxon-name-part-type="genus">Circanota</tp:taxon-name-part> <tp:taxon-name-part taxon-name-part-type="species">undulata</tp:taxon-name-part></tp:taxon-name></italic>.</p></tp:treatment-sec><tp:treatment-sec sec-type="Description"><title>Description.</title><p>Male. Head: Vertex and upper frons uniform fawn brown, lower frons pale cream. Labial palpus fawn brown, paler on inner surface. Antenna pale fawn brown, slightly darker on scape. Thorax: Tegula and notum fawn brown. Forewing (Fig. <xref ref-type="fig" rid="F1">4</xref>) length 6.0 mm (n = 1); fawn brown mixed throughout with pale orange brown, with faint, narrow, variable traces of slightly darker post-median and subterminal facia, and a few short darker markings along costa; male with costal fold weakly developed, occupying straight basal 0.4 of costa. Hindwing uniform dark gray brown. Abdomen: Genitalia (Fig. <xref ref-type="fig" rid="F1">6</xref>) with uncus long, slender, uniform in width throughout, curved in distal 0.2; socius rather short, narrow, with slender line of sclerotization along inner edge, bearing long dense scales, secondary arm long, slender, not expanded apically; transtilla slightly arched mesially, with several stout spines; valva short, broad, bilobed rounded distally; sacculus narrow, simple, confined to basal edge of valva, lacking free distal process. Phallus short, pistol shaped; vesica with a field of about 25–30 aciculate, presumably deciduous cornuti.</p><p>Female: Head and Thorax: Essentially as described for male, except forewing length 7.0–8.0 mm (mean 7.5; n = 3) and forewing with pattern elements less defined. Abdomen: Genitalia (Fig. <xref ref-type="fig" rid="F1">8</xref>) with sterigma a narrow sclerotized fig; colliculum weakly developed; ductus bursae uniformly narrow throughout, about as long as corpus bursae; ductus seminalis arising from ductus bursae ca. 0.2 length from ostium to junction with corpus bursae; corpus bursae round, signum weakly curved, ribbon-like.</p><p>Holotype. Male, Panama, [Canal Zone], Barro Colorado Island, 1–9 May 1964, W. D. &amp; S. S. Duckworth. Deposited in USNM.</p><p>Paratypes (1♂, 3♀). PANAMA: Canal Zone: Barro Colorado Island, 1–9 May 1964 (3♀), W. D. &amp; S. S. Duckworth (USNM). ECUADOR: Pichincha, Tinalandia, 16 km E Santo Domingo de los Colorados, 600 m, 5–11 May 1990 (1♂), R. H. Leuschner (USNM).</p></tp:treatment-sec><tp:treatment-sec sec-type="Distribution and biology"><title>Distribution and biology.</title><p><italic><tp:taxon-name><tp:taxon-name-part taxon-name-part-type="genus">Circanota</tp:taxon-name-part> <tp:taxon-name-part taxon-name-part-type="species">simplex</tp:taxon-name-part></tp:taxon-name></italic> is known from Panama and Ecuador, from about sea level to 600 m elevation. Specimens have been collected only in May, but that likely reflects sampling bias rather than a narrow flight period.</p></tp:treatment-sec><tp:treatment-sec sec-type="Etymology"><title>Etymology.</title><p>The specific epithet refers to the simple, unmodified features of the genitalia as compared with those of <italic><tp:taxon-name><tp:taxon-name-part taxon-name-part-type="genus">Circanota</tp:taxon-name-part> <tp:taxon-name-part taxon-name-part-type="species">undulata</tp:taxon-name-part></tp:taxon-name></italic>.</p></tp:treatment-sec><tp:treatment-sec sec-type="Remarks"><title>Remarks.</title><p>The single male from Ecuador agrees well with the holotype of <italic><tp:taxon-name><tp:taxon-name-part taxon-name-part-type="genus">Circanota</tp:taxon-name-part> <tp:taxon-name-part taxon-name-part-type="species">simplex</tp:taxon-name-part></tp:taxon-name></italic>, but the ventral lobe of the valva is slightly broader in the former. Until additional evidence becomes available, this slight difference is assumed to represent geographic variation.</p></tp:treatment-sec><tp:treatment-sec><!--Section generated to contain objects referenced in tp:taxon-treatment.--><fig id="F1" position="float" orientation="portrait"><label>Figures 1–8.</label><caption><p>Features of the adult of <italic><tp:taxon-name><tp:taxon-name-part taxon-name-part-type="genus">Circanota</tp:taxon-name-part></tp:taxon-name></italic>. <bold>1</bold> Head of male paratype of <italic><tp:taxon-name><tp:taxon-name-part taxon-name-part-type="genus">Circanota</tp:taxon-name-part> <tp:taxon-name-part taxon-name-part-type="species">undulata</tp:taxon-name-part></tp:taxon-name></italic> from Turrialba, Costa Rica <bold>2</bold> Adult female paratype of <italic><tp:taxon-name><tp:taxon-name-part taxon-name-part-type="genus">Circanota</tp:taxon-name-part> <tp:taxon-name-part taxon-name-part-type="species">undulata</tp:taxon-name-part></tp:taxon-name></italic> from Estación Biologia La Selva, Costa Rica <bold>3</bold> Adult male holotype of <italic><tp:taxon-name><tp:taxon-name-part taxon-name-part-type="genus">Circanota</tp:taxon-name-part> <tp:taxon-name-part taxon-name-part-type="species">undulata</tp:taxon-name-part></tp:taxon-name></italic> from Estación Biologia La Selva, Costa Rica <bold>4</bold> Adult male paratype of <italic><tp:taxon-name><tp:taxon-name-part taxon-name-part-type="genus">Circanota</tp:taxon-name-part> <tp:taxon-name-part taxon-name-part-type="species">simplex</tp:taxon-name-part></tp:taxon-name></italic> from Tinalandia, Ecuador <bold>5</bold> Male genitalia of holotype of <italic><tp:taxon-name><tp:taxon-name-part taxon-name-part-type="genus">Circanota</tp:taxon-name-part> <tp:taxon-name-part taxon-name-part-type="species">undulata</tp:taxon-name-part></tp:taxon-name></italic> (USNM slide 118,864) <bold>6</bold> Male genitalia of paratype of <italic><tp:taxon-name><tp:taxon-name-part taxon-name-part-type="genus">Circanota</tp:taxon-name-part> <tp:taxon-name-part taxon-name-part-type="species">simplex</tp:taxon-name-part></tp:taxon-name></italic> from Ecuador (USNM slide 142,059) <bold>7</bold> Female genitalia of paratype of <italic><tp:taxon-name><tp:taxon-name-part taxon-name-part-type="genus">Circanota</tp:taxon-name-part> <tp:taxon-name-part taxon-name-part-type="species">undulata</tp:taxon-name-part></tp:taxon-name></italic> from 11 km ESE La Virgen, Costa Rica (USNM slide 118,863) <bold>8</bold> Female of paratype of <italic><tp:taxon-name><tp:taxon-name-part taxon-name-part-type="genus">Circanota</tp:taxon-name-part> <tp:taxon-name-part taxon-name-part-type="species">simplex</tp:taxon-name-part></tp:taxon-name></italic> from Barro Colorado Island, Panama (USNM slide 144,903).</p></caption><graphic xmlns:xlink="http://www.w3.org/1999/xlink" xlink:href="zookeys-462-125-g001.jpg" position="float" orientation="portrait" xlink:type="simple" id="oo_35390.jpg"/></fig></tp:treatment-sec></tp:taxon-treatment>
